# Supplementary material for: New seasonal pattern of pollution emerges from changing North American wildfires
Source: Nat Commun. 2022 Apr 19;13:2043. doi: 10.1038/s41467-022-29623-8 (PMC9018720; doi:10.1038/s41467-022-29623-8)
Supplement: Supplementary file 4 — Source Data [file 41467_2022_29623_MOESM4_ESM.xlsx]

## Sheet: Figure 2
Date	MOPITT CO mean	MOPITT CO StdDev	MOPITT CO n	MODIS AOD mean	MODIS AOD StdDev	MODIS AOD n
YYYYMM	ppb	ppb	#obs	AOD	AOD	#obs
200201	102.113	12.5043	110	0.0771197	0.0405074	117
200202	104.477	13.4576	330	0.0806853	0.0425442	143
200203	110.255	12.6252	219	0.125782	0.0766706	142
200204	114.204	8.99154	731	0.138535	0.0509356	232
200205	108.999	8.22415	794	0.143274	0.0516013	292
200206	103.398	10.1666	1569	0.173547	0.0700998	322
200207	91.6729	13.4387	2309	0.150149	0.0442895	323
200208	101.006	13.9229	2400	0.135009	0.0630769	323
200209	97.8896	10.5156	1981	0.07854	0.024537	300
200210	102.031	11.3066	1735	0.068292	0.0293147	274
200211	97.7127	8.84922	586	0.0642287	0.0298337	223
200212	113.377	12.9601	48	0.0826763	0.0516202	173
200301	103.407	15.2392	215	0.0740274	0.0438416	146
200302	115.612	12.5562	410	0.072965	0.0338617	143
200303	117.766	10.2603	406	0.10459	0.0469309	173
200304	122.198	8.08537	504	0.147091	0.0650787	252
200305	119.992	12.8526	922	0.173784	0.0596452	306
200306	118.614	12.2515	1588	0.169391	0.0433529	322
200307	102.833	17.6589	3006	0.136105	0.0406781	323
200308	102.464	19.5407	2592	0.179978	0.118065	323
200309	98.0206	17.5819	2360	0.114838	0.0737537	321
200310	92.6881	9.65269	1931	0.0713561	0.0320627	323
200311	97.175	15.9534	180	0.0860818	0.0450562	159
200312	97.5567	9.36305	33	0.0789667	0.0473579	120
200401	105.129	15.049	22	0.0870714	0.0743442	70
200402	111.434	12.5653	171	0.0979255	0.0424703	94
200403	116.428	16.1338	632	0.119375	0.0547639	200
200404	127.061	12.5477	1243	0.125952	0.0387649	293
200405	110.031	9.06175	656	0.150367	0.0481019	308
200406	99.8061	9.93627	1577	0.163675	0.0677178	323
200407	95.0115	14.7407	2184	0.162229	0.0562352	323
200408	88.6023	12.0229	1867	0.166854	0.0826263	323
200409	88.2595	10.4612	1923	0.0597484	0.0309774	302
200410	85.3921	7.55772	1569	0.0596457	0.0437585	302
200411	88.5241	11.8369	539	0.0647179	0.0305624	195
200412	90.9827	11.1247	201	0.0612102	0.027509	157
200501	101.08	12.2695	73	0.0725641	0.0307014	117
200502	116.23	11.9123	525	0.0684573	0.0360756	164
200503	126.365	15.4302	736	0.101881	0.0451918	210
200504	120.391	9.8806	819	0.134505	0.0556404	303
200505	107.582	8.98565	1177	0.147722	0.0428174	320
200506	96.639	9.77311	931	0.151693	0.0402725	303
200507	88.0416	9.57914	2349	0.11728	0.0367819	314
200508	89.9996	10.0068	3137	0.120786	0.0403023	323
200509	88.9002	8.97691	1960	0.0747639	0.0300241	305
200510	87.8224	9.23721	1817	0.0687591	0.0311736	274
200511	90.1679	11.5662	608	0.0592443	0.0298148	221
200512	97.0215	8.65508	91	0.0795659	0.0400031	129
200601	105.828	11.0913	204	0.0878897	0.0566008	136
200602	106.039	18.5768	407	0.082043	0.0450853	163
200603	112.002	14.8935	290	0.150694	0.0746027	147
200604	115.65	8.9916	1135	0.14085	0.0530021	287
200605	108.599	10.7954	1055	0.152357	0.040587	311
200606	96.8136	11.6639	1893	0.15272	0.0333025	322
200607	88.5524	12.064	2541	0.154963	0.06701	323
200608	94.8749	13.6467	2956	0.147808	0.067936	323
200609	95.9077	19.1246	2497	0.16864	0.0824994	322
200610	89.9962	8.27421	868	0.0685873	0.0330217	298
200611	92.1828	9.3602	288	0.0755976	0.0328746	169
200612	97.8952	10.3518	170	0.079209	0.033441	134
200701	104.927	14.3792	196	0.0828321	0.0368597	137
200702	115.277	13.052	144	0.0932576	0.0438642	132
200703	115.114	16.5784	503	0.107073	0.0508199	191
200704	124.283	10.1777	654	0.138474	0.05653	249
200705	113.874	10.0157	1385	0.182234	0.0510883	312
200706	99.3581	10.1408	1277	0.17126	0.0522866	315
200707	90.1395	11.1972	2479	0.17123	0.0620229	322
200708	93.2651	16.8991	2297	0.146601	0.102819	323
200709	88.9512	11.727	2081	0.103118	0.0521837	323
200710	87.4398	8.6819	1313	0.0793979	0.0337447	274
200711	91.3962	9.80179	835	0.0682593	0.0385542	216
200712	94.0907	12.4157	44	0.0927312	0.0471639	93
200801	102.91	12.5514	75	0.0996237	0.0406873	93
200802	103.431	15.8344	184	0.114211	0.0637267	109
200803	120.131	15.4837	550	0.149327	0.099118	159
200804	117.147	11.6595	790	0.19794	0.0801886	215
200805	110.033	11.0758	852	0.18301	0.0873658	312
200806	99.4808	15.7708	1567	0.153506	0.0659965	320
200807	99.4157	17.6719	2681	0.192532	0.0943041	323
200808	85.766	11.0584	2572	0.141006	0.0493334	323
200809	87.1677	11.2443	2525	0.128931	0.0401359	320
200810	82.4345	7.95088	1673	0.0913928	0.0368017	280
200811	79.3285	9.46716	682	0.0729812	0.0331492	213
200812	78.0442	8.69861	219	0.0676444	0.031921	135
200901	89.2393	12.3381	104	0.0752417	0.0446471	120
200902	104.433	14.2634	77	0.0970714	0.0461199	140
200903	108.294	15.0607	546	0.151455	0.0655994	154
200904	110.459	9.07343	727	0.151726	0.055931	248
200905	103.465	8.89933	1017	0.160391	0.0532621	312
200906	94.6962	9.62763	1202	0.194425	0.0608836	322
200907	82.3125	8.67951	1802	0.193601	0.0670379	323
200908	-9999	-9999	-9999	0.224406	0.0858435	323
200909	-9999	-9999	-9999	0.117322	0.031248	323
200910	82.7043	9.35809	955	0.107721	0.0460792	265
200911	90.9887	13.1906	774	0.0917647	0.0598717	204
200912	91.2305	9.88678	227	0.0960909	0.0740119	132
201001	89.6321	10.442	21	0.107848	0.0493026	79
201002	111.131	17.5267	224	0.117024	0.0459267	124
201003	117.777	12.0259	333	0.151604	0.0775	187
201004	118.694	8.60686	879	0.156507	0.0616625	280
201005	112.476	7.80041	441	0.153003	0.0500536	294
201006	93.8462	10.9444	1003	0.139755	0.0423239	318
201007	87.5524	10.4744	2233	0.14195	0.0579951	323
201008	91.5209	14.7245	2242	0.24082	0.161034	323
201009	86.8229	8.33749	2349	0.0698925	0.0271137	307
201010	86.8501	9.22591	1692	0.0774488	0.0309285	303
201011	85.0497	8.82469	615	0.0726762	0.0266515	244
201012	85.9623	10.5929	74	0.0754184	0.0322356	98
201101	94.2197	14.3366	147	0.0786639	0.0486101	119
201102	94.9093	12.9973	261	0.0954048	0.0465151	126
201103	102.555	14.3441	145	0.174038	0.0984625	133
201104	112.132	13.457	338	0.182789	0.0818019	199
201105	106.091	10.4166	855	0.183929	0.0588235	295
201106	99.0189	12.1457	964	0.170447	0.0696469	309
201107	87.1049	10.9674	2199	0.13815	0.0376317	306
201108	88.7569	12.187	2508	0.127545	0.0351948	323
201109	85.3442	9.42093	3197	0.130926	0.0484576	323
201110	83.2584	9.64525	1461	0.108974	0.0404844	271
201111	86.9041	10.4742	426	0.104335	0.041134	212
201112	84.8217	9.67433	419	0.0966013	0.0443695	153
201201	90.6003	9.83805	248	0.0900179	0.0520372	167
201202	97.7368	10.5518	415	0.116374	0.0558712	155
201203	113.529	13.1064	284	0.161151	0.0609605	186
201204	112.89	9.7177	738	0.148883	0.0443332	247
201205	107.891	8.24612	1383	0.172332	0.0509783	307
201206	94.7072	9.95828	1550	0.137733	0.0471415	300
201207	98.4504	15.9304	2390	0.187689	0.0732553	322
201208	105.365	25.1096	3003	0.20143	0.0851104	323
201209	97.2673	15.648	3111	0.16809	0.0917817	323
201210	86.0642	8.32689	1492	0.0892491	0.0419621	293
201211	82.457	7.84288	360	0.0852012	0.0395243	164
201212	89.6953	8.86728	147	0.0752461	0.0389753	130
201301	94.9897	10.3316	67	0.0901711	0.051185	76
201302	104.76	12.5782	305	0.107238	0.0585477	126
201303	106.702	14.2033	425	0.134691	0.0621084	175
201304	112.795	10.5948	777	0.138208	0.0600881	216
201305	108.11	8.18479	1177	0.143687	0.042707	316
201306	92.934	9.17877	1357	0.133956	0.0464793	317
201307	86.1247	10.539	2361	0.145282	0.0410433	323
201308	92.6888	19.1461	1986	0.181409	0.0647004	323
201309	86.2056	8.34781	2276	0.10217	0.0313509	323
201310	83.8156	9.09247	1718	0.0814861	0.0255527	288
201311	81.1985	9.99836	478	0.0814301	0.0345439	186
201312	84.7102	10.3871	105	0.0701636	0.0316093	110
201401	82.8501	8.28724	298	0.0658411	0.0315159	151
201402	96.8554	14.9748	228	0.0791667	0.0404173	132
201403	106.95	11.5522	473	0.0948452	0.0469849	168
201404	113.755	9.25579	601	0.127235	0.0563211	238
201405	105.343	8.87341	890	0.142346	0.0457726	306
201406	92.8308	10.479	1155	0.128308	0.0482197	318
201407	89.1371	16.0364	2393	0.195418	0.108802	323
201408	100.698	20.69	1917	0.263787	0.116722	323
201409	86.737	11.1641	2353	0.103718	0.0368208	323
201410	83.7323	8.69612	1806	0.0732072	0.042451	280
201411	84.6429	9.11308	516	0.0798718	0.0427605	195
201412	91.5167	8.19745	128	0.074403	0.034112	134
201501	86.7472	8.75636	282	0.0706	0.0388437	150
201502	91.7931	10.6217	600	0.0592555	0.0315563	180
201503	105.062	9.10121	782	0.0879023	0.0480792	215
201504	110.975	8.01928	1233	0.132684	0.0507599	285
201505	105.133	7.36279	1391	0.192953	0.050888	322
201506	91.4685	10.0782	1781	0.157356	0.0551113	323
201507	93.0792	13.4479	1662	0.205591	0.0897412	323
201508	104.628	24.4878	2088	0.298208	0.182302	322
201509	88.3618	11.0119	2058	0.101379	0.0332962	309
201510	86.5689	7.53857	1610	0.0801051	0.0270306	295
201511	96.0054	9.08548	354	0.0806683	0.0364588	199
201512	99.3448	8.94389	88	0.084213	0.0390332	108
201601	100.504	8.82438	86	0.0886344	0.037476	93
201602	99.3521	10.0769	156	0.102101	0.0885651	119
201603	108.375	7.79225	535	0.0989461	0.0437653	204
201604	111.105	8.07857	1256	0.116943	0.0488501	296
201605	109.383	9.6412	1158	0.145381	0.0473193	320
201606	90.9572	7.87218	1652	0.130873	0.0376972	323
201607	82.5448	8.78718	2045	0.125969	0.050495	321
201608	88.5246	12.6115	2445	0.129313	0.0418354	323
201609	79.6142	9.64193	2259	0.077695	0.0256133	318
201610	84.5638	10.3105	762	0.090524	0.0367345	229
201611	78.9709	7.29434	1155	0.0741319	0.0284913	235
201612	85.9699	10.5907	161	0.0768496	0.0409711	113
201701	92.2831	9.96668	59	0.0731918	0.0442627	73
201702	95.8159	14.689	142	0.1012	0.050688	120
201703	106.973	7.6195	302	0.119047	0.057913	171
201704	109.394	9.66336	415	0.131222	0.0481427	230
201705	95.8596	6.57646	1294	0.130643	0.0465382	319
201706	84.3869	8.06439	1463	0.126112	0.0378785	321
201707	87.7582	15.8374	2865	0.204972	0.129812	323
201708	102.496	31.9817	2741	0.393663	0.203722	323
201709	102.358	34.0106	2386	0.332059	0.20128	323
201710	82.4903	8.94154	1762	0.0862857	0.0390662	280
201711	84.3321	11.2142	231	0.0856957	0.0364091	161
201712	84.9802	8.63562	232	0.103795	0.0941488	151
201801	87.3726	8.83053	98	0.0824436	0.0475352	133
201802	93.1089	11.7316	367	0.0972941	0.0500776	136
201803	104.303	12.2991	343	0.130318	0.072874	148
201804	106.307	10.0337	951	0.153963	0.0751828	271
201805	97.9766	7.71513	1225	0.13929	0.0422632	321
201806	87.1626	9.23482	1350	0.145752	0.0569734	322
201807	89.5221	19.9456	2514	0.201746	0.0677809	323
201808	115.204	35.416	2846	0.61895	0.289274	323
201809	90.0121	14.9758	1723	0.13241	0.0583918	293
201810	82.5088	7.3121	1661	0.0778311	0.0293397	290
201811	80.2549	8.5203	497	0.0914916	0.0620229	179
201812	86.7387	8.19314	95	0.0804786	0.0457236	117

## Sheet: Figure 3 a
PNW column average VMR	2002-2011	2002-2011	2012-2018	2012-2018
	MOPITT CO mean	MOPITT CO StdDev	MOPITT CO mean	MOPITT CO StdDev
Month	ppb	ppb	ppb	ppb
January	97.8694	5.43846	93.0347	5.98457
February	106.36	6.23957	99.3728	3.82249
March	112.773	6.33349	109.767	2.44034
April	116.368	4.87446	113.427	1.67314
May	108.302	4.20039	106.68	4.52821
June	98.3963	6.2705	93.1145	2.7075
July	89.5345	5.55189	92.0374	4.7036
August	91.0909	4.83671	103.935	9.16523
September	89.0224	3.94144	92.6835	7.65385
October	86.4575	4.85804	86.8949	1.28238
November	88.3805	4.56874	86.6677	5.70359
December	91.5775	8.47419	91.7229	5.09592

## Sheet: Figure 3 b
Central USA column average VMR	2002-2011	2002-2011	2012-2018	2012-2018
	MOPITT CO mean	MOPITT CO StdDev	MOPITT CO mean	MOPITT CO StdDev
Month	ppb	ppb	ppb	ppb
January	96.2047	5.78338	94.6223	4.35983
February	106.862	5.3991	98.9131	4.41348
March	114.244	4.63803	108.429	2.71299
April	118.282	6.13918	114.737	2.63289
May	108.343	3.80835	106.401	3.92884
June	99.1723	6.00966	94.7748	3.19299
July	90.8879	5.60313	92.4822	3.26323
August	90.2896	4.43301	100.483	7.89286
September	88.9408	4.37225	91.0491	8.90476
October	86.5818	5.46725	86.9521	2.34695
November	88.456	4.69745	88.9434	4.16291
December	92.0562	7.01717	90.7988	3.36454

## Sheet: Figure 3 c
Northeast column average VMR	2002-2011	2002-2011	2012-2018	2012-2018
	MOPITT CO mean	MOPITT CO StdDev	MOPITT CO mean	MOPITT CO StdDev
Month	ppb	ppb	ppb	ppb
January	103.451	4.39007	102.008	4.69161
February	108.889	5.27321	102.657	3.34735
March	113.928	4.60806	109.797	5.9769
April	119.736	5.00778	116.504	1.65847
May	114.633	6.72639	110.632	4.28801
June	107.521	7.23486	99.7544	3.88606
July	100.311	7.85761	104.518	9.41682
August	96.0478	5.6537	107.996	7.72623
September	93.5286	5.96293	95.8989	8.27112
October	92.0605	7.55734	91.6371	3.27289
November	96.1936	4.89153	97.729	3.48063
December	100.396	5.46666	100.238	4.56503

## Sheet: Figure 3 d
PNW surface layer VMR	2002-2011	2002-2011	2012-2018	2012-2018
	MOPITT CO mean	MOPITT CO StdDev	MOPITT CO mean	MOPITT CO StdDev
Month	ppb	ppb	ppb	ppb
January	139.991	10.1221	134.789	17.379
February	151.332	10.294	139.156	8.00488
March	148.123	8.384	144.369	4.58165
April	151.07	4.98722	146.079	3.51482
May	142.924	4.45664	138.368	5.35056
June	129.702	8.2696	120.347	5.43711
July	122.054	9.18948	123.826	5.56619
August	129.054	9.90088	151.059	18.7467
September	124.248	6.15713	130.255	13.9254
October	123.781	8.24548	122.917	2.23108
November	125.972	9.81603	122.887	10.2647
December	136.906	19.067	140.857	11.8418

## Sheet: Figure 3 e
Central USA surface layer VMR	2002-2011	2002-2011	2012-2018	2012-2018
	MOPITT CO mean	MOPITT CO StdDev	MOPITT CO mean	MOPITT CO StdDev
Month	ppb	ppb	ppb	ppb
January	138.632	12.127	138.7	8.20755
February	155.099	11.6612	141.686	5.55838
March	155.578	7.03871	148.68	2.96906
April	158.201	5.5575	153.825	7.91123
May	148.179	6.10168	143.957	5.71013
June	139.077	7.76386	132.662	5.21175
July	133.942	8.26688	136.962	4.36138
August	136.343	7.959	149.53	11.5198
September	128.549	5.72878	131.287	12.9299
October	121.298	7.0664	122.039	2.52406
November	125.531	9.08589	127.878	3.70401
December	136.839	14.8439	137.443	3.73329

## Sheet: Figure 3 f
Northeast surface layer VMR	2002-2011	2002-2011	2012-2018	2012-2018
	MOPITT CO mean	MOPITT CO StdDev	MOPITT CO mean	MOPITT CO StdDev
Month	ppb	ppb	ppb	ppb
January	204.764	12.677	207.59	17.091
February	194.35	16.013	179.912	11.225
March	173.559	14.497	175.771	10.9045
April	184.35	10.6836	179.554	7.18179
May	182.936	9.23453	177.567	6.19644
June	180.8	9.71742	170.303	11.0933
July	180.677	16.0646	188.577	17.1411
August	176.099	14.4341	195.614	9.8463
September	170.008	12.9965	173.508	14.9818
October	167.365	17.8346	170.789	12.2697
November	186.362	16.926	191.126	11.726
December	211.447	21.6828	209.381	20.114

## Sheet: Figure 3 g
PNW AOD column	2002-2011	2002-2011	2012-2018	2012-2018
	MODIS AOD mean	MODIS AOD StdDev	MODIS AOD mean	MODIS AOD StdDev
Month	AOD	AOD	AOD	AOD
January	0.0824672	0.0119319	0.0810888	0.0104688
February	0.091349	0.0171897	0.0900505	0.018326
March	0.13185	0.0232314	0.117396	0.0257365
April	0.151973	0.0214547	0.13724	0.0133756
May	0.16342	0.0160615	0.152541	0.0222078
June	0.163992	0.0153797	0.13709	0.0110685
July	0.155825	0.0246482	0.180943	0.0320706
August	0.163081	0.0407373	0.298055	0.165683
September	0.104717	0.0339335	0.145266	0.0872512
October	0.0805459	0.0169045	0.0825118	0.00558607
November	0.0754879	0.0144303	0.081764	0.00464022
December	0.0802898	0.0122666	0.0805217	0.00897379

## Sheet: Figure 3 h
Central USA AOD column	2002-2011	2002-2011	2012-2018	2012-2018
	MODIS AOD mean	MODIS AOD StdDev	MODIS AOD mean	MODIS AOD StdDev
Month	AOD	AOD	AOD	AOD
January	0.0635987	0.0117027	0.0665841	0.00748585
February	0.0886611	0.0174134	0.0797802	0.0129331
March	0.10769	0.020898	0.0918142	0.0282894
April	0.119981	0.01579	0.110167	0.0171692
May	0.14115	0.0175223	0.135393	0.0242061
June	0.157473	0.0321035	0.138847	0.0287808
July	0.162569	0.0252161	0.172216	0.0262553
August	0.16173	0.0446712	0.24282	0.0844895
September	0.10872	0.0255861	0.133197	0.0774564
October	0.0606532	0.0168546	0.0639524	0.014983
November	0.0536482	0.0133617	0.0608477	0.00887491
December	0.0644458	0.0182456	0.0660578	0.00449767

## Sheet: Figure 3 i
Northeast AOD column	2002-2011	2002-2011	2012-2018	2012-2018
	MODIS AOD mean	MODIS AOD StdDev	MODIS AOD mean	MODIS AOD StdDev
Month	AOD	AOD	AOD	AOD
January	0.104925	0.0186668	0.11547	0.0308198
February	0.148156	0.0208672	0.142228	0.0168049
March	0.179115	0.0308794	0.14869	0.0351419
April	0.165822	0.0379051	0.13052	0.0250595
May	0.176022	0.0272494	0.168908	0.0283572
June	0.221335	0.0530968	0.165016	0.0425691
July	0.245515	0.0550582	0.234998	0.0698744
August	0.194873	0.0394672	0.275932	0.0970032
September	0.167629	0.0364329	0.150369	0.0567646
October	0.100052	0.0231368	0.0925553	0.0156221
November	0.0946523	0.0209323	0.102519	0.0244438
December	0.0935408	0.0173752	0.100003	0.00790053

[truncated: 4 more sheets: Figure 4 a, Figure 4 b, Figure 4 c, Figure 5]
